# Supplementary material for: Machine Learning for Prediction of Immunotherapy Efficacy in Non-Small Cell Lung Cancer from Simple Clinical and Biological Data
Source: Cancers (Basel). 2021 Dec 9;13(24):6210. doi: 10.3390/cancers13246210 (PMC8699503; doi:10.3390/cancers13246210)
Supplement: Supplementary file 1 [file cancers-13-06210-s001.zip]

Archive with 1 entries (1 files):
- cancers-1477063-supplementary.pdf
